# Supplementary material for: The Role of RASs /RVs in the Current Management of HCV
Source: Viruses. 2021 Oct 18;13(10):2096. doi: 10.3390/v13102096 (PMC8539246; doi:10.3390/v13102096)
Supplement: Supplementary file 1 [file viruses-13-02096-s001.zip]

Archive with 1 entries (1 files):
- viruses-1299046-supplementary.pdf
